# Supplementary material for: Increased Microbial Diversity and Decreased Prevalence of Common Pathogens in the Gut Microbiomes of Wild Turkeys Compared to Domestic Turkeys
Source: Appl Environ Microbiol. 2022 Mar 8;88(5):e01423-21. doi: 10.1128/aem.01423-21 (PMC8904053; doi:10.1128/aem.01423-21)
Supplement: Supplemental file 2 — Table S2. Download aem.01423-21-s0001.xlsx, XLSX file, 0.01 MB [file aem.01423-21-s0001.xlsx]

## Sheet: supplemental data S2
Table SB. Results of ANCOM when ASVs were clustered at the Order level. Order = order level classification. Signficantly different? = TRUE (different), FALSE (not different). W = W statistic.
Order	Significantly different?	W
k__Bacteria;p__Spirochaetes;c__Spirochaetes;o__Spirochaetales	TRUE	60
k__Bacteria;p__Firmicutes;c__Bacilli;o__Turicibacterales	TRUE	59
k__Bacteria;p__Proteobacteria;c__Gammaproteobacteria;o__Aeromonadales	TRUE	59
k__Bacteria;p__Actinobacteria;c__Actinobacteria;o__Bifidobacteriales	TRUE	58
k__Bacteria;p__TM7;c__TM7-3;o__I025	TRUE	58
k__Bacteria;p__Actinobacteria;c__Coriobacteriia;o__Coriobacteriales	TRUE	57
k__Bacteria;p__Bacteroidetes;c__Bacteroidia;o__Bacteroidales	TRUE	57
k__Bacteria;p__Proteobacteria;c__Betaproteobacteria;o__Burkholderiales	TRUE	57
k__Bacteria;p__Synergistetes;c__Synergistia;o__Synergistales	TRUE	57
k__Bacteria;p__Spirochaetes;c__Spirochaetes;o__Sphaerochaetales	TRUE	56
k__Bacteria;p__Proteobacteria;c__Deltaproteobacteria;o__Desulfovibrionales	TRUE	54
k__Bacteria;p__Cyanobacteria;c__4C0d-2;o__YS2	TRUE	51
k__Bacteria;p__Firmicutes;c__Clostridia;o__Clostridiales	TRUE	51
k__Bacteria;p__Deferribacteres;c__Deferribacteres;o__Deferribacterales	TRUE	50
k__Bacteria;p__Proteobacteria;c__Gammaproteobacteria;o__Enterobacteriales	TRUE	47
k__Bacteria;p__Firmicutes;c__Bacilli;o__Bacillales	TRUE	46
k__Bacteria;p__Firmicutes;c__Erysipelotrichi;o__Erysipelotrichales	TRUE	46
k__Bacteria;p__Fusobacteria;c__Fusobacteriia;o__Fusobacteriales	TRUE	46
k__Bacteria;p__Verrucomicrobia;c__Opitutae;o__[Cerasicoccales]	FALSE	43
k__Bacteria;p__Proteobacteria;c__Alphaproteobacteria;o__Rhizobiales	FALSE	27
k__Bacteria;p__Lentisphaerae;c__[Lentisphaeria];o__Victivallales	FALSE	26
k__Bacteria;p__Proteobacteria;__;__	FALSE	24
k__Bacteria;p__Tenericutes;c__Mollicutes;o__RF39	FALSE	24
k__Bacteria;p__Actinobacteria;c__Thermoleophilia;o__Solirubrobacterales	FALSE	23
k__Bacteria;p__Spirochaetes;c__Spirochaetes;__	FALSE	23
k__Bacteria;p__Tenericutes;c__RF3;o__ML615J-28	FALSE	23
k__Bacteria;p__Cyanobacteria;c__Chloroplast;o__Streptophyta	FALSE	21
k__Bacteria;p__Elusimicrobia;c__Elusimicrobia;o__Elusimicrobiales	FALSE	21
k__Bacteria;p__Firmicutes;__;__	FALSE	21
k__Bacteria;p__Firmicutes;c__Clostridia;o__SHA-98	FALSE	21
k__Bacteria;p__WPS-2;c__;o__	FALSE	21
k__Bacteria;p__Proteobacteria;c__Alphaproteobacteria;o__	FALSE	20
k__Bacteria;p__Proteobacteria;c__Gammaproteobacteria;__	FALSE	20
k__Bacteria;p__Proteobacteria;c__Gammaproteobacteria;o__Xanthomonadales	FALSE	20
k__Bacteria;p__Tenericutes;c__Mollicutes;o__Mycoplasmatales	FALSE	20
k__Bacteria;p__Actinobacteria;c__Acidimicrobiia;o__Acidimicrobiales	FALSE	19
k__Bacteria;p__Actinobacteria;c__Rubrobacteria;o__Rubrobacterales	FALSE	19
k__Bacteria;p__Chloroflexi;c__S085;o__	FALSE	19
k__Bacteria;p__Chloroflexi;c__Thermomicrobia;o__	FALSE	19
k__Bacteria;p__Chloroflexi;c__Thermomicrobia;o__JG30-KF-CM45	FALSE	19
k__Bacteria;p__Planctomycetes;c__Planctomycetia;o__Gemmatales	FALSE	19
k__Bacteria;p__Proteobacteria;c__Alphaproteobacteria;o__Caulobacterales	FALSE	19
k__Bacteria;p__Proteobacteria;c__Alphaproteobacteria;o__Rickettsiales	FALSE	19
k__Bacteria;p__Proteobacteria;c__Betaproteobacteria;o__Neisseriales	FALSE	19
k__Bacteria;p__Proteobacteria;c__Betaproteobacteria;o__Nitrosomonadales	FALSE	19
k__Bacteria;p__Proteobacteria;c__Epsilonproteobacteria;o__Campylobacterales	FALSE	19
k__Bacteria;p__TM7;c__TM7-3;o__	FALSE	19
k__Bacteria;p__Tenericutes;c__Mollicutes;o__Anaeroplasmatales	FALSE	19
k__Bacteria;p__;c__;o__	FALSE	18
k__Bacteria;p__Actinobacteria;c__Actinobacteria;o__Actinomycetales	FALSE	18
k__Bacteria;p__Proteobacteria;c__Alphaproteobacteria;o__Sphingomonadales	FALSE	18
k__Bacteria;p__Proteobacteria;c__Gammaproteobacteria;o__Legionellales	FALSE	18
k__Bacteria;p__Proteobacteria;c__Gammaproteobacteria;o__Pasteurellales	FALSE	18
k__Bacteria;p__Proteobacteria;c__Gammaproteobacteria;o__Pseudomonadales	FALSE	18
k__Bacteria;p__TM7;c__TM7-3;o__CW040	FALSE	18
k__Bacteria;p__Verrucomicrobia;c__Verruco-5;o__WCHB1-41	FALSE	18
k__Bacteria;p__Verrucomicrobia;c__Verrucomicrobiae;o__Verrucomicrobiales	FALSE	18
k__Bacteria;p__Verrucomicrobia;c__[Pedosphaerae];o__[Pedosphaerales]	FALSE	18
k__Bacteria;__;__;__	FALSE	16
k__Bacteria;p__Proteobacteria;c__Alphaproteobacteria;o__RF32	FALSE	15
k__Bacteria;p__Firmicutes;c__Bacilli;o__Lactobacillales	FALSE	13
