# Supplementary material for: Increased Microbial Diversity and Decreased Prevalence of Common Pathogens in the Gut Microbiomes of Wild Turkeys Compared to Domestic Turkeys
Source: Appl Environ Microbiol. 2022 Mar 8;88(5):e01423-21. doi: 10.1128/aem.01423-21 (PMC8904053; doi:10.1128/aem.01423-21)
Supplement: Supplemental file 3 — Data Set S3. Download aem.01423-21-s0002.xlsx, XLSX file, 0.01 MB [file aem.01423-21-s0002.xlsx]

## Sheet: Sheet1
HCC strains	Phylogroup	iutA	iroN	fyuA	kpsII	kpsIII		PP strains	Phylogroup	iutA	iroN	fyuA	kpsII	kpsIII
1-2	E	Y	N	N	N	N		2-1	A	N	N	N	N	N
1-3	A	N	N	N	N	N		2-2	B1	N	N	N	N	N
1-4	E	N	N	N	N	N		2-3	E	N	N	N	N	N
1-5	E	Y	N	N	N	N		2-4	B1	N	N	N	N	N
1-6	E	Y	N	N	N	N		2-5	B1	N	N	N	N	N
1-7	E	Y	N	N	N	N		2-6	B1	N	N	N	N	N
1-8	E	Y	N	N	N	N		3-1	D	N	N	N	N	Y
1-9	E	Y	N	N	N	N		3-2	D	N	N	N	N	Y
1-10	A	Y	N	N	N	N		4-1	C	N	N	N	Y	N
2-2	B1	N	N	N	N	N		4-2	A	N	N	N	Y	N
2-3	B1	N	N	N	N	N		4-3	C	N	N	N	Y	N
2-4	B1	N	N	N	N	N		4-4	C	N	N	N	Y	N
2-5	B1	N	N	N	N	N		4-5	A	N	N	N	N	N
3-2	B1	N	N	N	N	N		4-6	C	N	Y	N	N	N
3-3	B1	N	N	N	N	N		4-7	B2	N	N	Y	N	N
3-4	B1	N	N	N	N	N		4-8	C	N	N	N	Y	N
3-5	B1	N	N	N	N	N		5-1	C	N	N	N	Y	N
3-6	B1	N	N	N	N	N		5-2	A	N	N	N	N	N
6-1	B1	N	Y	N	N	N		5-3	D	N	Y	N	Y	N
6-2	B1	N	N	N	N	N		5-4	C	N	N	N	N	N
6-3	B1	N	N	N	N	N		5-5	C	N	N	N	Y	N
6-4	B1	N	N	N	N	N		5-6	D	Y	Y	N	N	N
6-5	B1	N	N	N	N	N		5-7	Clade I	N	N	N	N	N
6-6	B1	N	N	N	N	N		5-8	C	N	N	N	N	N
6-7	B1	Y	N	N	N	N		6-2	C	N	N	N	N	N
7-1	E	Y	N	N	N	N		6-3	A	N	Y	N	N	N
7-2	A	Y	N	N	N	N		6-4	A	N	N	Y	Y	N
7-3	A	Y	N	N	N	N		6-5	B1	N	Y	N	N	N
7-4	Clade I	Y	N	N	N	N		6-6	C	N	N	N	Y	N
7-5	E	Y	N	N	N	N		6-7	D	N	N	Y	Y	N
7-6	E	Y	N	N	N	N		6-8	C	N	N	N	Y	N
7-7	E	Y	N	N	N	N		8-2	C	N	N	N	Y	N
								8-3	D	N	N	N	Y	N
		15 of 32	1 of 32	0 of 32	0 of 32	0 of 32		8-4	C	N	N	N	Y	N
								8-5	C	N	N	N	Y	N
								8-6	E	N	N	N	Y	N
								8-7	E	N	N	N	N	Y
								8-8	C	N	N	N	Y	N
								9-2	F	N	N	N	N	N
								9-3	A	N	N	N	N	N
								9-4	D	N	Y	N	N	Y
								9-5	C	N	N	N	N	N
								9-6	C	Y	Y	N	N	N
								9-7	C	N	N	N	Y	N
								9-8	C	Y	N	N	N	N
								10-1	F	Y	Y	Y	Y	N
								10-2	Clade I	Y	Y	N	Y	N
								10-3	B2	N	Y	Y	N	N
								10-4	C	N	Y	N	N	N
								10-5	B2	N	Y	Y	N	N
								10-6	C	N	N	N	Y	N
								10-7	B2	N	Y	Y	N	N
								10-8	C	N	N	N	Y	N
										5 of 53	13 of 53	7 of 53	23 of 53	4 of 53
