# Supplementary material for: Increased Microbial Diversity and Decreased Prevalence of Common Pathogens in the Gut Microbiomes of Wild Turkeys Compared to Domestic Turkeys
Source: Appl Environ Microbiol. 2022 Mar 8;88(5):e01423-21. doi: 10.1128/aem.01423-21 (PMC8904053; doi:10.1128/aem.01423-21)
Supplement: Supplemental file 1 — Fig. S1. Download aem.01423-21-s0003.xlsx, XLSX file, 0.01 MB [file aem.01423-21-s0003.xlsx]

## Sheet: Sheet1
		Code	Source	Latitude	Longitude	Strain	Age	Provenance	Diet	Habitat	Source	Number of birds in group
		Domestic Flock 1	Mapleton, UT, USA	40 08N	111 33W	Midget White	~8 months	Free range domestic	Forage + commercial poultry diet	~1 acre dirt/grass	Cecal drops	9
		Domestic Flock 2	Lindon, UT, USA	40 N	111 41W	Unknown/Mixed	>1 year	Free range domestic	Forage + commercial poultry diet	~3 acres trees, brush grass	Cecal drops	8
		Wild Flock 1	Payson Canyon, UT, USA	39 59 N	111 42W	Meleagris gallopavo subspecies Rio Grande	>6 months	Free range wild	Forage	Gambles oaks, cottonwood trees predominate	Cecal drops	8
		Wild Flock 2	Hobble Creek Canyon, UT, USA	40 12N	111 29W	Meleagris gallopavo subspecies Rio Grande	>6 months	Free range wild	Forage	Gambles oaks, cottonwood trees predominate	Cecal drops	12
		Factory Flock 1	Pitman Farms, Moroni, UT, USA	39 31N	111 35W	Broad Breasted White	~18 weeks	Commercially raised	Commercial diet	Commercial farm	Dissected ceca	15
		Factory Flock 2	Sanpete County, UT, USA	39 22 N	111 35 W	Broad Breasted White	~6 weeks	Commercially raised	Commercial diet	Commercial farm	Cecal drops	10
